# Supplementary material for: High precision multi-genome scale reannotation of enzyme function by EFICAz
Source: BMC Genomics. 2006 Dec 13;7:315. doi: 10.1186/1471-2164-7-315 (PMC1764738; doi:10.1186/1471-2164-7-315)
Supplement: Additional file 1 — Enzyme content. Excel spreadsheet containing number of proteins, number of predicted enzymes and fraction of enzymes for the 245 species analyzed in this study. [file 1471-2164-7-315-S1.xls]

## Sheet: EFICAzv5.0
	KEGG	Scientific name	Number of	Number of	Number of	Enzyme		Percentile		First five taxonomic levels in NCBI taxonomy database (http://www.ncbi.nlm.nih.gov/Taxonomy/)
	Abbreviation		proteins	enzymes	enzymes	Fraction		Rank
				(4 EC digits)	(3 EC digits)	(3 EC digits)
	ape	Aeropyrum pernix	2694	299	435	0.16147		0		Archaea	Crenarchaeota	Thermoprotei	Desulfurococcales	Desulfurococcaceae
	pai	Pyrobaculum aerophilum	2605	366	538	0.206526		0.05		Archaea	Crenarchaeota	Thermoprotei	Thermoproteales	Thermoproteaceae
	sto	Sulfolobus tokodaii	2826	420	599	0.21196		0.1		Archaea	Crenarchaeota	Thermoprotei	Sulfolobales	Sulfolobaceae
	neq	Nanoarchaeum equitans	536	81	114	0.212687		0.15		Archaea	Nanoarchaeota	Nanoarchaeota	Nanoarchaeum	-
	mac	Methanosarcina acetivorans	4540	630	971	0.213877		0.2		Archaea	Euryarchaeota	Methanomicrobia	Methanosarcinales	Methanosarcinaceae
	hma	Haloarcula marismortui	4240	585	920	0.216981		0.25		Archaea	Euryarchaeota	Halobacteria	Halobacteriales	Halobacteriaceae
	sso	Sulfolobus solfataricus	2977	460	683	0.229426		0.3		Archaea	Crenarchaeota	Thermoprotei	Sulfolobales	Sulfolobaceae
	pho	Pyrococcus horikoshii	2061	343	475	0.230471		0.35		Archaea	Euryarchaeota	Thermococci	Thermococcales	Thermococcaceae
	hal	Halobacterium sp. NRC-1	2605	414	610	0.234165		0.4		Archaea	Euryarchaeota	Halobacteria	Halobacteriales	Halobacteriaceae
	tko	Thermococcus kodakaraensis	2306	400	549	0.238075		0.45		Archaea	Euryarchaeota	Thermococci	Thermococcales	Thermococcaceae
	mma	Methanosarcina mazei	3371	540	808	0.239691		0.5		Archaea	Euryarchaeota	Methanomicrobia	Methanosarcinales	Methanosarcinaceae
	pfu	Pyrococcus furiosus	2065	413	547	0.264891		0.55		Archaea	Euryarchaeota	Thermococci	Thermococcales	Thermococcaceae
	afu	Archaeoglobus fulgidus	2407	436	641	0.266307		0.6		Archaea	Euryarchaeota	Archaeoglobi	Archaeoglobales	Archaeoglobaceae
	mka	Methanopyrus kandleri	1687	340	450	0.266746		0.65		Archaea	Euryarchaeota	Methanopyri	Methanopyrales	Methanopyraceae
	mja	Methanococcus jannaschii	1770	392	499	0.281921		0.7		Archaea	Euryarchaeota	Methanococci	Methanococcales	Methanocaldococcaceae
	tvo	Thermoplasma volcanium	1526	315	448	0.293578		0.75		Archaea	Euryarchaeota	Thermoplasmata	Thermoplasmatales	Thermoplasmataceae
	pab	Pyrococcus abyssi	1765	381	523	0.296317		0.8		Archaea	Euryarchaeota	Thermococci	Thermococcales	Thermococcaceae
	tac	Thermoplasma acidophilum	1478	308	438	0.296346		0.85		Archaea	Euryarchaeota	Thermoplasmata	Thermoplasmatales	Thermoplasmataceae
	mth	Methanobacterium thermoautotrophicum	1869	404	555	0.29695		0.9		Archaea	Euryarchaeota	Methanomicrobia	Methanosarcinales	Methanosarcinaceae
	mmp	Methanococcus maripaludis	1722	397	528	0.30662		0.95		Archaea	Euryarchaeota	Methanococci	Methanococcales	Methanocaldococcaceae
	pto	Picrophilus torridus	1535	353	496	0.323127		1		Archaea	Euryarchaeota	Thermoplasmata	Thermoplasmatales	Picrophilaceae
	bbu	Borrelia burgdorferi	1637	192	276	0.168601		0		Bacteria	Spirochaetes	Spirochaetes (class)	Spirochaetales	Spirochaetaceae
	rba	Rhodopirellula baltica	7325	801	1248	0.170375		0.004		Bacteria	Planctomycetes	Planctomycetacia	Planctomycetales	Planctomycetaceae
	lil	Leptospira interrogans serovar lai	4727	564	849	0.179607		0.009		Bacteria	Spirochaetes	Spirochaetes (class)	Spirochaetales	Leptospiraceae
	tde	Treponema denticola	2767	351	551	0.199133		0.014		Bacteria	Spirochaetes	Spirochaetes (class)	Spirochaetales	Spirochaetaceae
	pcu	Parachlamydia sp. UWE25	2031	332	449	0.221073		0.019		Bacteria	Chlamydiae/Verrucomicrobia group	Chlamydiae	Chlamydiae (class)	Chlamydiales
	xoo	Xanthomonas oryzae	4637	704	1030	0.222126		0.024		Bacteria	Proteobacteria	Gammaproteobacteria	Xanthomonadales	Xanthomonadaceae
	son	Shewanella oneidensis	4778	769	1072	0.224362		0.029		Bacteria	Proteobacteria	Gammaproteobacteria	Alteromonadales	Shewanellaceae
	rco	Rickettsia conorii	1374	230	311	0.226346		0.034		Bacteria	Proteobacteria	Alphaproteobacteria	Rickettsiales	Rickettsiaceae
	lic	Leptospira interrogans serovar Copenhageni	3660	565	844	0.230601		0.039		Bacteria	Spirochaetes	Spirochaetes (class)	Spirochaetales	Leptospiraceae
	bba	Bdellovibrio bacteriovorus	3587	523	828	0.230834		0.044		Bacteria	Proteobacteria	delta/epsilon subdivisions	Deltaproteobacteria	Bdellovibrionales
	ana	Anabaena sp. PCC7120	6131	917	1436	0.23422		0.049		Bacteria	Cyanobacteria	Nostocales	Nostocaceae	Anabaena
	baa	Bacillus anthracis A2012	5852	944	1385	0.236671		0.054		Bacteria	Firmicutes	Bacilli	Bacillales	Bacillaceae
	xfa	Xylella fastidiosa 9a5c	2831	515	675	0.238432		0.059		Bacteria	Proteobacteria	Gammaproteobacteria	Xanthomonadales	Xanthomonadaceae
	dvu	Desulfovibrio vulgaris Hildenborough	3531	551	842	0.238459		0.064		Bacteria	Proteobacteria	delta/epsilon subdivisions	Deltaproteobacteria	Desulfovibrionales
	eba	Azoarcus sp. EbN1	4599	753	1097	0.23853		0.068		Bacteria	Proteobacteria	Betaproteobacteria	Rhodocyclales	Rhodocyclaceae
	poy	Phytoplasma sp. onion yellows	754	118	180	0.238727		0.073		Bacteria	Firmicutes	Mollicutes	Acholeplasmatales	Acholeplasmataceae
	bfr	Bacteroides fragilis	4625	736	1105	0.238919		0.078		Bacteria	Bacteroidetes/Chlorobi group	Bacteroidetes	Bacteroidetes (class)	Bacteroidales
	bja	Bradyrhizobium japonicum	8317	1265	2022	0.243117		0.083		Bacteria	Proteobacteria	Alphaproteobacteria	Rhizobiales	Bradyrhizobiaceae
	ppr	Photobacterium profundum	5480	950	1341	0.244708		0.088		Bacteria	Proteobacteria	Gammaproteobacteria	Vibrionales	Vibrionaceae
	tpa	Treponema pallidum	1036	187	257	0.248069		0.093		Bacteria	Spirochaetes	Spirochaetes (class)	Spirochaetales	Spirochaetaceae
	mlo	Mesorhizobium loti	7272	1153	1804	0.248075		0.098		Bacteria	Proteobacteria	Alphaproteobacteria	Rhizobiales	Phyllobacteriaceae
	bar	Bacillus anthracis Ames 0581	5558	961	1384	0.24901		0.103		Bacteria	Firmicutes	Bacilli	Bacillales	Bacillaceae
	vvy	Vibrio vulnificus YJ016	5028	886	1258	0.250199		0.108		Bacteria	Proteobacteria	Gammaproteobacteria	Vibrionales	Vibrionaceae
	dps	Desulfotalea psychrophila	3236	556	813	0.251236		0.113		Bacteria	Proteobacteria	delta/epsilon subdivisions	Deltaproteobacteria	Desulfobacterales
	sco	Streptomyces coelicolor	7897	1275	1996	0.252754		0.118		Bacteria	Firmicutes	Actinobacteria	Actinobacteria (class)	Actinobacteridae
	rso	Ralstonia solanacearum GMI1000	5116	882	1298	0.253714		0.123		Bacteria	Proteobacteria	Betaproteobacteria	Burkholderiales	Burkholderiaceae
	gvi	Gloeobacter violaceus	4430	738	1125	0.25395		0.128		Bacteria	Cyanobacteria	Gloeobacteria	Gloeobacterales	Gloeobacter
	bth	Bacteroides thetaiotaomicron	4816	800	1234	0.256229		0.133		Bacteria	Bacteroidetes/Chlorobi group	Bacteroidetes	Bacteroidetes (class)	Bacteroidales
	plu	Photorhabdus luminescens	4683	872	1200	0.256246		0.137		Bacteria	Proteobacteria	Gammaproteobacteria	Enterobacteriales	Enterobacteriaceae
	bca	Bacillus cereus ATCC 10987	5603	980	1438	0.256648		0.142		Bacteria	Firmicutes	Bacilli	Bacillales	Bacillaceae
	ban	Bacillus anthracis Ames	5311	945	1364	0.256825		0.147		Bacteria	Firmicutes	Bacilli	Bacillales	Bacillaceae
	pst	Pseudomonas syringae	5608	976	1445	0.257668		0.152		Bacteria	Proteobacteria	Gammaproteobacteria	Pseudomonadales	Pseudomonadaceae
	nfa	Nocardia farcinica	5936	1017	1538	0.259097		0.157		Bacteria	Firmicutes	Actinobacteria	Actinobacteria (class)	Actinobacteridae
	ecs	Escherichia coli O157 Sakai	5447	1082	1419	0.26051		0.162		Bacteria	Proteobacteria	Gammaproteobacteria	Enterobacteriales	Enterobacteriaceae
	efa	Enterococcus faecalis	3265	621	851	0.260643		0.167		Bacteria	Firmicutes	Bacilli	Lactobacillales	Enterococcaceae
	mpe	Mycoplasma penetrans	1037	198	271	0.261331		0.172		Bacteria	Firmicutes	Mollicutes	Mycoplasmatales	Mycoplasmataceae
	mga	Mycoplasma gallisepticum	726	148	191	0.263085		0.177		Bacteria	Firmicutes	Mollicutes	Mycoplasmatales	Mycoplasmataceae
	vpa	Vibrio parahaemolyticus	4832	896	1277	0.26428		0.182		Bacteria	Proteobacteria	Gammaproteobacteria	Vibrionales	Vibrionaceae
	sma	Streptomyces avermitilis	7671	1293	2029	0.264503		0.187		Bacteria	Firmicutes	Actinobacteria	Actinobacteria (class)	Actinobacteridae
	ecc	Escherichia coli CFT073	5379	1074	1423	0.264547		0.192		Bacteria	Proteobacteria	Gammaproteobacteria	Enterobacteriales	Enterobacteriaceae
	mmy	Mycoplasma mycoides	1016	198	269	0.264764		0.197		Bacteria	Firmicutes	Mollicutes	Mycoplasmatales	Mycoplasmataceae
	fnu	Fusobacterium nucleatum	2067	401	548	0.265119		0.201		Bacteria	Fusobacteria	Fusobacteria (class)	Fusobacterales	Fusobacteriaceae
	vvu	Vibrio vulnificus CMCP6	4537	853	1205	0.265594		0.206		Bacteria	Proteobacteria	Gammaproteobacteria	Vibrionales	Vibrionaceae
	ece	Escherichia coli O157 EDL933	5324	1082	1418	0.266341		0.211		Bacteria	Proteobacteria	Gammaproteobacteria	Enterobacteriales	Enterobacteriaceae
	bce	Bacillus cereus ATCC 14579	5255	972	1402	0.266794		0.216		Bacteria	Firmicutes	Bacilli	Bacillales	Bacillaceae
	uur	Ureaplasma urealyticum	614	125	164	0.267101		0.221		Bacteria	Firmicutes	Mollicutes	Mycoplasmatales	Mycoplasmataceae
	mtc	Mycobacterium tuberculosis CDC1551	4187	772	1121	0.267733		0.226		Bacteria	Firmicutes	Actinobacteria	Actinobacteria (class)	Actinobacteridae
	wol	Wolbachia wMel	1195	253	320	0.267782		0.231		Bacteria	Proteobacteria	Alphaproteobacteria	Rickettsiales	Rickettsiaceae
	bat	Bacillus anthracis Sterne	5287	966	1417	0.268016		0.236		Bacteria	Firmicutes	Bacilli	Bacillales	Bacillaceae
	ypk	Yersinia pestis KIM	4086	833	1102	0.269701		0.241		Bacteria	Proteobacteria	Gammaproteobacteria	Enterobacteriales	Enterobacteriaceae
	syw	Synechococcus sp. WH8102	2517	499	680	0.270163		0.246		Bacteria	Cyanobacteria	Chroococcales	Synechococcus	-
	ypm	Yersinia pestis Mediaevails	4142	852	1120	0.270401		0.251		Bacteria	Proteobacteria	Gammaproteobacteria	Enterobacteriales	Enterobacteriaceae
	ype	Yersinia pestis CO92	4083	844	1108	0.271369		0.256		Bacteria	Proteobacteria	Gammaproteobacteria	Enterobacteriales	Enterobacteriaceae
	hhe	Helicobacter hepaticus	1875	393	509	0.271467		0.261		Bacteria	Proteobacteria	delta/epsilon subdivisions	Epsilonproteobacteria	Campylobacterales
	cpa	Chlamydophila pneumoniae AR39	1112	223	302	0.271583		0.266		Bacteria	Chlamydiae/Verrucomicrobia group	Chlamydiae	Chlamydiae (class)	Chlamydiales
	cvi	Chromobacterium violaceum	4407	831	1197	0.271613		0.27		Bacteria	Proteobacteria	Betaproteobacteria	Neisseriales	Neisseriaceae
	atu	Agrobacterium tumefaciens C58 (UWash/Dupont)	5402	966	1469	0.271936		0.275		Bacteria	Proteobacteria	Alphaproteobacteria	Rhizobiales	Rhizobiaceae
	cgl	Corynebacterium glutamicum	2993	590	814	0.271968		0.28		Bacteria	Firmicutes	Actinobacteria	Actinobacteria (class)	Actinobacteridae
	mhy	Mycoplasma hyopneumoniae	691	135	188	0.272069		0.285		Bacteria	Firmicutes	Mollicutes	Mycoplasmatales	Mycoplasmataceae
	sfl	Shigella flexneri 301	4443	945	1209	0.272113		0.29		Bacteria	Proteobacteria	Gammaproteobacteria	Enterobacteriales	Enterobacteriaceae
	gsu	Geobacter sulfurreducens	3445	602	939	0.272569		0.295		Bacteria	Proteobacteria	delta/epsilon subdivisions	Deltaproteobacteria	Desulfuromonadales
	cpt	Chlamydophila pneumoniae TW183	1113	224	304	0.273136		0.3		Bacteria	Chlamydiae/Verrucomicrobia group	Chlamydiae	Chlamydiae (class)	Chlamydiales
	sme	Sinorhizobium meliloti	6205	1133	1702	0.274295		0.305		Bacteria	Proteobacteria	Alphaproteobacteria	Rhizobiales	Rhizobiaceae
	bga	Borrelia garinii	932	188	256	0.274678		0.31		Bacteria	Spirochaetes	Spirochaetes (class)	Spirochaetales	Spirochaetaceae
	vch	Vibrio cholerae	3828	770	1054	0.27534		0.315		Bacteria	Proteobacteria	Gammaproteobacteria	Vibrionales	Vibrionaceae
	cbu	Coxiella burnetii	2046	427	564	0.27566		0.32		Bacteria	Proteobacteria	Gammaproteobacteria	Legionellales	Coxiellaceae
	ppu	Pseudomonas putida	5350	1007	1477	0.276075		0.325		Bacteria	Proteobacteria	Gammaproteobacteria	Pseudomonadales	Pseudomonadaceae
	bbr	Bordetella bronchiseptica	4994	910	1381	0.276532		0.33		Bacteria	Proteobacteria	Betaproteobacteria	Burkholderiales	Alcaligenaceae
	syn	Synechocystis sp. PCC6803	3264	641	903	0.276654		0.334		Bacteria	Cyanobacteria	Chroococcales	Synechocystis	-
	btk	Bacillus thuringiensis	5197	979	1440	0.277083		0.339		Bacteria	Firmicutes	Bacilli	Bacillales	Bacillaceae
	pgi	Porphyromonas gingivalis	1909	388	529	0.277108		0.344		Bacteria	Bacteroidetes/Chlorobi group	Bacteroidetes	Bacteroidetes (class)	Bacteroidales
	mpn	Mycoplasma pneumoniae	689	150	191	0.277213		0.349		Bacteria	Firmicutes	Mollicutes	Mycoplasmatales	Mycoplasmataceae
	atc	Agrobacterium tumefaciens C58 (Cereon)	5301	960	1471	0.277495		0.354		Bacteria	Proteobacteria	Alphaproteobacteria	Rhizobiales	Rhizobiaceae
	cac	Clostridium acetobutylicum	3848	747	1068	0.277547		0.359		Bacteria	Firmicutes	Clostridia	Clostridiales	Clostridiaceae
	lpp	Legionella pneumophila Paris	3166	581	881	0.278269		0.364		Bacteria	Proteobacteria	Gammaproteobacteria	Legionellales	Legionellaceae
	gox	Gluconobacter oxydans	2664	538	743	0.278904		0.369		Bacteria	Proteobacteria	Alphaproteobacteria	Rhodospirillales	Acetobacteraceae
	xac	Xanthomonas axonopodis	4427	825	1236	0.279196		0.374		Bacteria	Proteobacteria	Gammaproteobacteria	Xanthomonadales	Xanthomonadaceae
	sty	Salmonella typhi CT18	4767	1002	1331	0.279211		0.379		Bacteria	Proteobacteria	Gammaproteobacteria	Enterobacteriales	Enterobacteriaceae
	rpa	Rhodopseudomonas palustris CGA009	4813	900	1352	0.280906		0.384		Bacteria	Proteobacteria	Alphaproteobacteria	Rhizobiales	Bradyrhizobiaceae
	mpu	Mycoplasma pulmonis	782	163	220	0.28133		0.389		Bacteria	Firmicutes	Mollicutes	Mycoplasmatales	Mycoplasmataceae
	cef	Corynebacterium efficiens	2950	582	830	0.281356		0.394		Bacteria	Firmicutes	Actinobacteria	Actinobacteria (class)	Actinobacteridae
	bcz	Bacillus cereus ZK	5134	984	1451	0.282626		0.399		Bacteria	Firmicutes	Bacilli	Bacillales	Bacillaceae
	dra	Deinococcus radiodurans	3102	622	879	0.283366		0.403		Bacteria	Deinococcus-Thermus	Deinococci	Deinococcales	Deinococcaceae
	lpf	Legionella pneumophila Lens	2934	555	834	0.284254		0.408		Bacteria	Proteobacteria	Gammaproteobacteria	Legionellales	Legionellaceae
	pmt	Prochlorococcus marinus MIT9313	2265	480	644	0.284327		0.413		Bacteria	Cyanobacteria	Prochlorales	Prochlorococcaceae	Prochlorococcus
	bma	Burkholderia mallei	4764	923	1355	0.284425		0.418		Bacteria	Proteobacteria	Betaproteobacteria	Burkholderiales	Burkholderiaceae
	vfi	Vibrio fischeri	3802	767	1083	0.28485		0.423		Bacteria	Proteobacteria	Gammaproteobacteria	Vibrionales	Vibrionaceae
	bms	Brucella suis	3271	687	932	0.284928		0.428		Bacteria	Proteobacteria	Alphaproteobacteria	Rhizobiales	Brucellaceae
	cpj	Chlamydophila pneumoniae J138	1069	224	305	0.285313		0.433		Bacteria	Chlamydiae/Verrucomicrobia group	Chlamydiae	Chlamydiae (class)	Chlamydiales
	mbo	Mycobacterium bovis	3920	774	1119	0.285459		0.438		Bacteria	Firmicutes	Actinobacteria	Actinobacteria (class)	Actinobacteridae
	bps	Burkholderia pseudomallei	5728	1117	1639	0.286138		0.443		Bacteria	Proteobacteria	Betaproteobacteria	Burkholderiales	Burkholderiaceae
	mtu	Mycobacterium tuberculosis H37Rv	3927	778	1124	0.286224		0.448		Bacteria	Firmicutes	Actinobacteria	Actinobacteria (class)	Actinobacteridae
	bha	Bacillus halodurans	4066	824	1165	0.286522		0.453		Bacteria	Firmicutes	Bacilli	Bacillales	Bacillaceae
	bpe	Bordetella pertussis	3436	683	987	0.287253		0.458		Bacteria	Proteobacteria	Betaproteobacteria	Burkholderiales	Alcaligenaceae
	cdi	Corynebacterium diphtheriae	2272	490	653	0.287412		0.463		Bacteria	Firmicutes	Actinobacteria	Actinobacteria (class)	Actinobacteridae
	yps	Yersinia pseudotuberculosis	4038	878	1162	0.287766		0.467		Bacteria	Proteobacteria	Gammaproteobacteria	Enterobacteriales	Enterobacteriaceae
	cpn	Chlamydophila pneumoniae CWL029	1052	224	303	0.288023		0.472		Bacteria	Chlamydiae/Verrucomicrobia group	Chlamydiae	Chlamydiae (class)	Chlamydiales
	bpa	Bordetella parapertussis	4185	815	1209	0.288889		0.477		Bacteria	Proteobacteria	Betaproteobacteria	Burkholderiales	Alcaligenaceae
	pae	Pseudomonas aeruginosa	5567	1102	1616	0.290282		0.482		Bacteria	Proteobacteria	Gammaproteobacteria	Pseudomonadales	Pseudomonadaceae
	sfx	Shigella flexneri 2457T	4068	931	1184	0.291052		0.487		Bacteria	Proteobacteria	Gammaproteobacteria	Enterobacteriales	Enterobacteriaceae
	xcc	Xanthomonas campestris	4181	813	1221	0.292035		0.492		Bacteria	Proteobacteria	Gammaproteobacteria	Xanthomonadales	Xanthomonadaceae
	sil	Silicibacter pomeroyi	4252	855	1248	0.293509		0.497		Bacteria	Proteobacteria	Alphaproteobacteria	Rhodobacterales	Rhodobacteraceae
	eca	Erwinia carotovora	4472	953	1316	0.294275		0.502		Bacteria	Proteobacteria	Gammaproteobacteria	Enterobacteriales	Enterobacteriaceae
	lpn	Legionella pneumophila Philadelphia 1	2942	574	866	0.294358		0.507		Bacteria	Proteobacteria	Gammaproteobacteria	Legionellales	Legionellaceae
	stc	Streptococcus thermophilus CNRZ1066	1915	421	564	0.294517		0.512		Bacteria	Firmicutes	Bacilli	Lactobacillales	Streptococcaceae
	cjr	Campylobacter jejuni RM1221	1838	402	543	0.29543		0.517		Bacteria	Proteobacteria	delta/epsilon subdivisions	Epsilonproteobacteria	Campylobacterales
	ccr	Caulobacter crescentus	3737	738	1105	0.295692		0.522		Bacteria	Proteobacteria	Alphaproteobacteria	Caulobacterales	Caulobacteraceae
	bme	Brucella melitensis	3198	692	948	0.296435		0.527		Bacteria	Proteobacteria	Alphaproteobacteria	Rhizobiales	Brucellaceae
	gka	Geobacillus kaustophilus	3540	786	1050	0.29661		0.532		Bacteria	Firmicutes	Bacilli	Bacillales	Bacillaceae
	ctc	Clostridium tetani E88	2432	511	722	0.296875		0.536		Bacteria	Firmicutes	Clostridia	Clostridiales	Clostridiaceae
	hpy	Helicobacter pylori 26695	1566	360	465	0.296935		0.541		Bacteria	Proteobacteria	delta/epsilon subdivisions	Epsilonproteobacteria	Campylobacterales
	sth	Symbiobacterium thermophilum	3337	670	995	0.298172		0.546		Bacteria	Firmicutes	Actinobacteria	Actinobacteria (class)	unclassified Actinobacteria
	hdu	Haemophilus ducreyi	1717	390	513	0.298777		0.551		Bacteria	Proteobacteria	Gammaproteobacteria	Pasteurellales	Pasteurellaceae
	bld	Bacillus licheniformis DSM13	4196	919	1256	0.299333		0.556		Bacteria	Firmicutes	Bacilli	Bacillales	Bacillaceae
	det	Dehalococcoides ethenogenes	1580	343	474	0.3		0.561		Bacteria	Chloroflexi	Dehalococcoidetes	Dehalococcoides	-
	stl	Streptococcus thermophilus LMG18311	1889	426	567	0.300159		0.566		Bacteria	Firmicutes	Bacilli	Lactobacillales	Streptococcaceae
	bli	Bacillus licheniformis ATCC 14580	4161	913	1251	0.300649		0.571		Bacteria	Firmicutes	Bacilli	Bacillales	Bacillaceae
	neu	Nitrosomonas europaea	2461	533	740	0.300691		0.576		Bacteria	Proteobacteria	Betaproteobacteria	Nitrosomonadales	Nitrosomonadaceae
	stt	Salmonella enterica serovar typhi Ty2	4318	980	1302	0.301528		0.581		Bacteria	Proteobacteria	Gammaproteobacteria	Enterobacteriales	Enterobacteriaceae
	syc	Synechococcus sp. PCC6301	2525	552	763	0.302178		0.586		Bacteria	Cyanobacteria	Chroococcales	Synechococcus	-
	cca	Chlamydophila caviae	1005	231	304	0.302488		0.591		Bacteria	Chlamydiae/Verrucomicrobia group	Chlamydiae	Chlamydiae (class)	Chlamydiales
	sps	Streptococcus pyogenes SSI-1	1861	409	563	0.302526		0.596		Bacteria	Firmicutes	Bacilli	Lactobacillales	Streptococcaceae
	lin	Listeria innocua	3043	664	921	0.302662		0.6		Bacteria	Firmicutes	Bacilli	Bacillales	Bacillaceae
	wsu	Wolinella succinogenes	2044	442	619	0.302838		0.605		Bacteria	Proteobacteria	delta/epsilon subdivisions	Epsilonproteobacteria	Campylobacterales
	cte	Chlorobium tepidum	2252	509	682	0.302842		0.61		Bacteria	Bacteroidetes/Chlorobi group	Chlorobi	Chlorobia	Chlorobiales
	tel	Thermosynechococcus elongatus	2475	555	750	0.30303		0.615		Bacteria	Cyanobacteria	Chroococcales	Thermosynechococcus	-
	bsu	Bacillus subtilis	4106	928	1247	0.303702		0.62		Bacteria	Firmicutes	Bacilli	Bacillales	Bacillaceae
	ngo	Neisseria gonorrhoeae	2002	465	609	0.304196		0.625		Bacteria	Proteobacteria	Betaproteobacteria	Neisseriales	Neisseriaceae
	nma	Neisseria meningitidis Z2491 (serogroup A)	2065	484	629	0.3046		0.63		Bacteria	Proteobacteria	Betaproteobacteria	Neisseriales	Neisseriaceae
	lpl	Lactobacillus plantarum	3059	654	934	0.305329		0.635		Bacteria	Firmicutes	Bacilli	Lactobacillales	Lactobacillus
	sav	Staphylococcus aureus Mu50	2731	639	834	0.305383		0.64		Bacteria	Firmicutes	Bacilli	Bacillales	Bacillaceae
	bcl	Bacillus clausii	4096	881	1251	0.30542		0.645		Bacteria	Firmicutes	Bacilli	Bacillales	Bacillaceae
	aci	Acinetobacter sp. ADP1	3325	733	1016	0.305564		0.65		Bacteria	Proteobacteria	Gammaproteobacteria	Pseudomonadales	Moraxellaceae
	bhe	Bartonella henselae	1488	353	455	0.30578		0.655		Bacteria	Proteobacteria	Alphaproteobacteria	Rhizobiales	Bartonellaceae
	stm	Salmonella typhimurium LT2	4553	1047	1393	0.305952		0.66		Bacteria	Proteobacteria	Gammaproteobacteria	Enterobacteriales	Enterobacteriaceae
	pma	Prochlorococcus marinus SS120	1882	438	576	0.306057		0.665		Bacteria	Cyanobacteria	Prochlorales	Prochlorococcaceae	Prochlorococcus
	spg	Streptococcus pyogenes MGAS315	1865	415	574	0.307775		0.669		Bacteria	Firmicutes	Bacilli	Lactobacillales	Streptococcaceae
	sag	Streptococcus agalactiae 2603	2124	468	654	0.30791		0.674		Bacteria	Firmicutes	Bacilli	Lactobacillales	Streptococcaceae
	spa	Streptococcus pyogenes MGAS10394	1886	420	581	0.308059		0.679		Bacteria	Firmicutes	Bacilli	Lactobacillales	Streptococcaceae
	cpe	Clostridium perfringens	2723	614	840	0.308483		0.684		Bacteria	Firmicutes	Clostridia	Clostridiales	Clostridiaceae
	oih	Oceanobacillus iheyensis	3496	780	1080	0.308924		0.689		Bacteria	Firmicutes	Bacilli	Bacillales	Bacillaceae
	nme	Neisseria meningitidis MC58 (serogroup B)	2079	491	643	0.309283		0.694		Bacteria	Proteobacteria	Betaproteobacteria	Neisseriales	Neisseriaceae
	zmo	Zymomonas mobilis	1998	456	618	0.309309		0.699		Bacteria	Proteobacteria	Alphaproteobacteria	Sphingomonadales	Sphingomonadaceae
	ljo	Lactobacillus johnsonii	1821	400	564	0.30972		0.704		Bacteria	Firmicutes	Bacilli	Lactobacillales	Lactobacillus
	sac	Staphylococcus aureus COL	2618	622	812	0.31016		0.709		Bacteria	Firmicutes	Bacilli	Bacillales	Bacillaceae
	sar	Staphylococcus aureus MRSA252	2656	631	826	0.310994		0.714		Bacteria	Firmicutes	Bacilli	Bacillales	Bacillaceae
	sep	Staphylococcus epidermidis ATCC 12228	2485	601	773	0.311066		0.719		Bacteria	Firmicutes	Bacilli	Bacillales	Bacillaceae
	sam	Staphylococcus aureus MW2	2632	626	819	0.31117		0.724		Bacteria	Firmicutes	Bacilli	Bacillales	Bacillaceae
	lxx	Leifsonia xyli xyli CTCB07	2030	470	632	0.31133		0.729		Bacteria	Firmicutes	Actinobacteria	Actinobacteria (class)	Actinobacteridae
	ecj	Escherichia coli K-12 W3110	4390	1060	1367	0.31139		0.733		Bacteria	Proteobacteria	Gammaproteobacteria	Enterobacteriales	Enterobacteriaceae
	sas	Staphylococcus aureus MSSA476	2598	621	813	0.312933		0.738		Bacteria	Firmicutes	Bacilli	Bacillales	Bacillaceae
	tte	Thermoanaerobacter tengcongensis	2588	568	812	0.313756		0.743		Bacteria	Firmicutes	Clostridia	Thermoanaerobacteriales	Thermoanaerobacteriaceae
	mpa	Mycobacterium avium paratuberculosis	4350	910	1366	0.314023		0.748		Bacteria	Firmicutes	Actinobacteria	Actinobacteria (class)	Actinobacteridae
	ser	Staphylococcus epidermidis RP62A	2526	616	795	0.314727		0.753		Bacteria	Firmicutes	Bacilli	Bacillales	Bacillaceae
	spm	Streptococcus pyogenes MGAS8232	1845	418	581	0.314905		0.758		Bacteria	Firmicutes	Bacilli	Lactobacillales	Streptococcaceae
	hpj	Helicobacter pylori J99	1491	365	470	0.315225		0.763		Bacteria	Proteobacteria	delta/epsilon subdivisions	Epsilonproteobacteria	Campylobacterales
	spt	Salmonella enterica serovar Paratyphi A	4093	976	1292	0.315661		0.768		Bacteria	Proteobacteria	Gammaproteobacteria	Enterobacteriales	Enterobacteriaceae
	cmu	Chlamydia muridarum	911	218	288	0.316136		0.773		Bacteria	Chlamydiae/Verrucomicrobia group	Chlamydiae	Chlamydiae (class)	Chlamydiales
	lac	Lactobacillus acidophilus	1864	431	593	0.318133		0.778		Bacteria	Firmicutes	Bacilli	Lactobacillales	Lactobacillus
	pac	Propionibacterium acnes	2297	553	733	0.319112		0.783		Bacteria	Firmicutes	Actinobacteria	Actinobacteria (class)	Actinobacteridae
	san	Streptococcus agalactiae NEM316	2094	475	669	0.319484		0.788		Bacteria	Firmicutes	Bacilli	Lactobacillales	Streptococcaceae
	sau	Staphylococcus aureus N315	2619	646	837	0.319588		0.793		Bacteria	Firmicutes	Bacilli	Bacillales	Bacillaceae
	mca	Methylococcus capsulatus	2959	665	946	0.319703		0.798		Bacteria	Proteobacteria	Gammaproteobacteria	Methylococcales	Methylococcaceae
	xft	Xylella fastidiosa Temecula1	2036	496	652	0.320236		0.802		Bacteria	Proteobacteria	Gammaproteobacteria	Xanthomonadales	Xanthomonadaceae
	spn	Streptococcus pneumoniae TIGR4	2094	489	671	0.320439		0.807		Bacteria	Firmicutes	Bacilli	Lactobacillales	Streptococcaceae
	tma	Thermotoga maritima	1846	431	594	0.321777		0.812		Bacteria	Thermotogae	Thermotogae (class)	Thermotogales	Thermotogaceae
	eco	Escherichia coli K-12 MG1655	4242	1058	1366	0.322018		0.817		Bacteria	Proteobacteria	Gammaproteobacteria	Enterobacteriales	Enterobacteriaceae
	mmo	Mycoplasma mobile	633	160	204	0.322275		0.822		Bacteria	Firmicutes	Mollicutes	Mycoplasmatales	Mycoplasmataceae
	ilo	Idiomarina loihiensis	2628	599	847	0.322298		0.827		Bacteria	Proteobacteria	Gammaproteobacteria	Alteromonadales	Idiomarinaceae
	spr	Streptococcus pneumoniae R6	2043	485	660	0.323054		0.832		Bacteria	Firmicutes	Bacilli	Lactobacillales	Streptococcaceae
	msu	Mannheimia succiniciproducens	2384	595	775	0.325084		0.837		Bacteria	Proteobacteria	Gammaproteobacteria	Pasteurellales	Pasteurellaceae
	erw	Ehrlichia ruminantium Welgevonden (France)	958	243	312	0.325678		0.842		Bacteria	Proteobacteria	Alphaproteobacteria	Rickettsiales	Anaplasmataceae
	lmf	Listeria monocytogenes F2365	2821	663	919	0.325771		0.847		Bacteria	Firmicutes	Bacilli	Bacillales	Bacillaceae
	ctr	Chlamydia trachomatis	895	218	293	0.327374		0.852		Bacteria	Chlamydiae/Verrucomicrobia group	Chlamydiae	Chlamydiae (class)	Chlamydiales
	lla	Lactococcus lactis	2266	528	743	0.327891		0.857		Bacteria	Firmicutes	Bacilli	Lactobacillales	Streptococcaceae
	blo	Bifidobacterium longum	1729	421	571	0.330249		0.862		Bacteria	Firmicutes	Actinobacteria	Actinobacteria (class)	Actinobacteridae
	lmo	Listeria monocytogenes EGD-e	2846	684	942	0.330991		0.866		Bacteria	Firmicutes	Bacilli	Bacillales	Bacillaceae
	cje	Campylobacter jejuni NCTC11168	1634	401	541	0.331089		0.871		Bacteria	Proteobacteria	delta/epsilon subdivisions	Epsilonproteobacteria	Campylobacterales
	smu	Streptococcus mutans	1960	481	649	0.331122		0.876		Bacteria	Firmicutes	Bacilli	Lactobacillales	Streptococcaceae
	spy	Streptococcus pyogenes SF370	1696	406	562	0.331368		0.881		Bacteria	Firmicutes	Bacilli	Lactobacillales	Streptococcaceae
	erg	Ehrlichia ruminantium Gardel	950	245	317	0.333684		0.886		Bacteria	Proteobacteria	Alphaproteobacteria	Rickettsiales	Anaplasmataceae
	tth	Thermus thermophilus HB27	2210	537	738	0.333937		0.891		Bacteria	Deinococcus-Thermus	Deinococci	Thermales	Thermaceae
	mfl	Mesoplasma florum	682	170	228	0.334311		0.896		Bacteria	Firmicutes	Mollicutes	Entomoplasmatales	Entomoplasmataceae
	ttj	Thermus thermophilus HB8	2238	540	750	0.335121		0.901		Bacteria	Deinococcus-Thermus	Deinococci	Thermales	Thermaceae
	ftu	Francisella tularensis	1603	402	541	0.337492		0.906		Bacteria	Proteobacteria	Gammaproteobacteria	Thiotrichales	Francisellaceae
	pmm	Prochlorococcus marinus MED4	1712	440	581	0.339369		0.911		Bacteria	Cyanobacteria	Prochlorales	Prochlorococcaceae	Prochlorococcus
	ama	Anaplasma marginale	949	245	329	0.346681		0.916		Bacteria	Proteobacteria	Alphaproteobacteria	Rickettsiales	Anaplasmataceae
	eru	Ehrlichia ruminantium Welgevonden (South Africa)	888	243	311	0.350225		0.921		Bacteria	Proteobacteria	Alphaproteobacteria	Rickettsiales	Anaplasmataceae
	wbm	Wolbachia endosymbiont strain TRS of Brugia malayi	805	226	287	0.356522		0.926		Bacteria	Proteobacteria	Alphaproteobacteria	Rickettsiales	Rickettsiaceae
	rty	Rickettsia typhi	838	227	299	0.356802		0.931		Bacteria	Proteobacteria	Alphaproteobacteria	Rickettsiales	Rickettsiaceae
	mge	Mycoplasma genitalium	480	134	173	0.360417		0.935		Bacteria	Firmicutes	Mollicutes	Mycoplasmatales	Mycoplasmataceae
	mle	Mycobacterium leprae	1605	439	579	0.360748		0.94		Bacteria	Firmicutes	Actinobacteria	Actinobacteria (class)	Actinobacteridae
	rpr	Rickettsia prowazekii	834	226	302	0.36211		0.945		Bacteria	Proteobacteria	Alphaproteobacteria	Rickettsiales	Rickettsiaceae
	aae	Aquifex aeolicus	1553	420	567	0.3651		0.95		Bacteria	Aquificae	Aquificae (class)	Aquificales	Aquificaceae
	pmu	Pasteurella multocida	2014	570	741	0.367925		0.955		Bacteria	Proteobacteria	Gammaproteobacteria	Pasteurellales	Pasteurellaceae
	bqu	Bartonella quintana	1142	330	425	0.372154		0.96		Bacteria	Proteobacteria	Alphaproteobacteria	Rhizobiales	Bartonellaceae
	hin	Haemophilus influenzae	1657	498	639	0.385637		0.965		Bacteria	Proteobacteria	Gammaproteobacteria	Pasteurellales	Pasteurellaceae
	twh	Tropheryma whipplei Twist	808	260	325	0.402228		0.97		Bacteria	Firmicutes	Actinobacteria	Actinobacteria (class)	Actinobacteridae
	tws	Tropheryma whipplei TW08/27	783	260	323	0.412516		0.975		Bacteria	Firmicutes	Actinobacteria	Actinobacteria (class)	Actinobacteridae
	wbr	Wigglesworthia brevipalpis	611	259	315	0.515548		0.98		Bacteria	Proteobacteria	Gammaproteobacteria	Enterobacteriales	Enterobacteriaceae
	bas	Buchnera aphidicola Sg	546	261	295	0.540293		0.985		Bacteria	Proteobacteria	Gammaproteobacteria	Enterobacteriales	Enterobacteriaceae
	buc	Buchnera aphidicola APS	574	274	317	0.552265		0.99		Bacteria	Proteobacteria	Gammaproteobacteria	Enterobacteriales	Enterobacteriaceae
	bab	Buchnera aphidicola Bp	504	237	280	0.555556		0.995		Bacteria	Proteobacteria	Gammaproteobacteria	Enterobacteriales	Enterobacteriaceae
	bfl	Blochmannia floridanus	583	279	333	0.571184		1		Bacteria	Proteobacteria	Gammaproteobacteria	Enterobacteriales	Enterobacteriaceae
	tbr	Trypanosoma brucei	1106	54	72	0.0650995		0		Eukarya	Euglenozoa	Kinetoplastida	Trypanosomatidae	Trypanosoma
	cho	Cryptosporidium hominis	3934	329	495	0.125826		0.052		Eukarya	Alveolata	Apicomplexa	Coccidia	Eimeriida
	cpv	Cryptosporidium parvum	473	38	62	0.131078		0.105		Eukarya	Alveolata	Apicomplexa	Coccidia	Eimeriida
	pfa	Plasmodium falciparum	5314	480	719	0.135303		0.157		Eukarya	Alveolata	Apicomplexa	Haemosporida	Plasmodium
	osa	Oryza sativa	6718	681	960	0.1429		0.21		Eukarya	Viridiplantae	Streptophyta	Streptophytina	Embryophyta
	cel	Caenorhabditis elegans	21357	2169	3075	0.143981		0.263		Eukarya	Fungi/Metazoa group	Metazoa	Eumetazoa	Bilateria
	lma	Leishmania major	173	14	25	0.144509		0.315		Eukarya	Euglenozoa	Kinetoplastida	Trypanosomatidae	Leishmania
	ddi	Dictyostelium discoideum	13674	1474	2152	0.157379		0.368		Eukarya	Mycetozoa	Dictyosteliida	Dictyostelium	-
	mmu	Mus musculus	25314	3046	4024	0.158963		0.421		Eukarya	Fungi/Metazoa group	Metazoa	Eumetazoa	Bilateria
	hsa	Homo sapiens	23515	2852	3741	0.15909		0.473		Eukarya	Fungi/Metazoa group	Metazoa	Eumetazoa	Bilateria
	ecu	Encephalitozoon cuniculi	1996	260	347	0.173848		0.526		Eukarya	Fungi/Metazoa group	Fungi	Microsporidia	Apansporoblastina
	rno	Rattus norvegicus	21932	3044	3920	0.178734		0.578		Eukarya	Fungi/Metazoa group	Metazoa	Eumetazoa	Bilateria
	dme	Drosophila melanogaster	16130	2110	3041	0.188531		0.631		Eukarya	Fungi/Metazoa group	Metazoa	Eumetazoa	Bilateria
	dre	Danio rerio	6133	1078	1348	0.219795		0.684		Eukarya	Fungi/Metazoa group	Metazoa	Eumetazoa	Bilateria
	ath	Arabidopsis thaliana	28159	4504	6447	0.22895		0.736		Eukarya	Viridiplantae	Streptophyta	Streptophytina	Embryophyta
	cal	Candida albicans	6367	1109	1458	0.228993		0.789		Eukarya	Fungi/Metazoa group	Fungi	Ascomycota	Saccharomycotina
	ago	Ashbya gossypii	4726	883	1140	0.241219		0.842		Eukarya	Fungi/Metazoa group	Fungi	Ascomycota	Saccharomycotina
	sce	Saccharomyces cerevisiae	5855	1148	1428	0.243894		0.894		Eukarya	Fungi/Metazoa group	Fungi	Ascomycota	Saccharomycotina
	spo	Schizosaccharomyces pombe	5053	940	1241	0.245597		0.947		Eukarya	Fungi/Metazoa group	Fungi	Ascomycota	Schizosaccharomycetes
	cme	Cyanidioschyzon merolae	5013	964	1277	0.254738		1		Eukarya	Rhodophyta	Bangiophyceae	Cyanidiales	Cyanidiaceae
