# Supplementary material for: High precision multi-genome scale reannotation of enzyme function by EFICAz
Source: BMC Genomics. 2006 Dec 13;7:315. doi: 10.1186/1471-2164-7-315 (PMC1764738; doi:10.1186/1471-2164-7-315)
Supplement: Additional file 2 — Enzymes types recognized by EFICAz. Excel spreadsheet listing the 2,061 and the 203 enzyme types recognized by version 5.0 of EFICAz, described at the level of four-field or first three-field EC number, respectively. [file 1471-2164-7-315-S2.xls]

## Sheet: four-EC-digits
Percentage of enzyme types			0.25376					0.272198					0.299854					0.0887918					0.0426977					0.0426977				1
Number of enzyme types			523					561					618					183					88					88				2061
EC class		oxidoreductases					transferases					hydrolases					lyases					isomerases					ligases					all
		1	1	1	1		2	1	1	1		3	1	1	1		4	1	1	1		5	1	1	1		6	1	1	1
		1	1	1	2		2	1	1	2		3	1	1	2		4	1	1	2		5	1	1	3		6	1	1	2
		1	1	1	3		2	1	1	4		3	1	1	3		4	1	1	3		5	1	1	7		6	1	1	3
		1	1	1	4		2	1	1	5		3	1	1	4		4	1	1	4		5	1	1	11		6	1	1	4
		1	1	1	5		2	1	1	6		3	1	1	5		4	1	1	5		5	1	1	12		6	1	1	5
		1	1	1	6		2	1	1	8		3	1	1	7		4	1	1	7		5	1	1	13		6	1	1	6
		1	1	1	8		2	1	1	10		3	1	1	8		4	1	1	8		5	1	1	17		6	1	1	7
		1	1	1	9		2	1	1	11		3	1	1	10		4	1	1	9		5	1	2	2		6	1	1	9
		1	1	1	10		2	1	1	12		3	1	1	11		4	1	1	11		5	1	2	3		6	1	1	10
		1	1	1	11		2	1	1	13		3	1	1	13		4	1	1	15		5	1	3	1		6	1	1	11
		1	1	1	14		2	1	1	14		3	1	1	14		4	1	1	17		5	1	3	2		6	1	1	12
		1	1	1	17		2	1	1	16		3	1	1	17		4	1	1	18		5	1	3	3		6	1	1	13
		1	1	1	18		2	1	1	17		3	1	1	20		4	1	1	19		5	1	3	4		6	1	1	14
		1	1	1	21		2	1	1	20		3	1	1	23		4	1	1	20		5	1	3	7		6	1	1	15
		1	1	1	22		2	1	1	28		3	1	1	24		4	1	1	21		5	1	3	8		6	1	1	16
		1	1	1	23		2	1	1	31		3	1	1	29		4	1	1	22		5	1	3	12		6	1	1	17
		1	1	1	24		2	1	1	32		3	1	1	31		4	1	1	23		5	1	3	13		6	1	1	18
		1	1	1	25		2	1	1	33		3	1	1	32		4	1	1	25		5	1	3	14		6	1	1	19
		1	1	1	26		2	1	1	34		3	1	1	34		4	1	1	28		5	1	3	20		6	1	1	20
		1	1	1	27		2	1	1	35		3	1	1	45		4	1	1	29		5	1	99	1		6	1	1	21
		1	1	1	28		2	1	1	36		3	1	1	47		4	1	1	31		5	1	99	4		6	1	1	22
		1	1	1	29		2	1	1	37		3	1	1	53		4	1	1	32		5	2	1	2		6	2	1	1
		1	1	1	30		2	1	1	38		3	1	1	59		4	1	1	33		5	2	1	8		6	2	1	3
		1	1	1	31		2	1	1	41		3	1	1	61		4	1	1	36		5	3	1	1		6	2	1	4
		1	1	1	34		2	1	1	43		3	1	1	72		4	1	1	37		5	3	1	4		6	2	1	5
		1	1	1	35		2	1	1	45		3	1	1	73		4	1	1	39		5	3	1	5		6	2	1	9
		1	1	1	36		2	1	1	48		3	1	1	74		4	1	1	41		5	3	1	6		6	2	1	12
		1	1	1	37		2	1	1	49		3	1	1	75		4	1	1	44		5	3	1	8		6	2	1	14
		1	1	1	38		2	1	1	51		3	1	1	76		4	1	1	45		5	3	1	9		6	2	1	16
		1	1	1	39		2	1	1	52		3	1	1	77		4	1	1	47		5	3	1	12		6	2	1	17
		1	1	1	40		2	1	1	53		3	1	1	78		4	1	1	48		5	3	1	13		6	2	1	19
		1	1	1	41		2	1	1	56		3	1	1	79		4	1	1	49		5	3	1	14		6	2	1	20
		1	1	1	42		2	1	1	57		3	1	2	1		4	1	1	50		5	3	1	16		6	2	1	22
		1	1	1	44		2	1	1	61		3	1	2	2		4	1	1	55		5	3	1	17		6	2	1	26
		1	1	1	47		2	1	1	62		3	1	2	6		4	1	1	64		5	3	1	22		6	2	1	30
		1	1	1	48		2	1	1	63		3	1	2	14		4	1	1	65		5	3	1	23		6	3	1	1
		1	1	1	49		2	1	1	64		3	1	2	15		4	1	1	68		5	3	1	24		6	3	1	2
		1	1	1	50		2	1	1	66		3	1	2	22		4	1	1	70		5	3	1	25		6	3	1	5
		1	1	1	51		2	1	1	67		3	1	2	23		4	1	1	71		5	3	1	26		6	3	1	8
		1	1	1	53		2	1	1	68		3	1	2	24		4	1	1	73		5	3	2	1		6	3	1	9
		1	1	1	56		2	1	1	72		3	1	3	1		4	1	1	74		5	3	3	1		6	3	2	1
		1	1	1	57		2	1	1	76		3	1	3	2		4	1	1	76		5	3	3	2		6	3	2	2
		1	1	1	58		2	1	1	77		3	1	3	3		4	1	1	77		5	3	3	3		6	3	2	3
		1	1	1	60		2	1	1	79		3	1	3	4		4	1	1	79		5	3	3	4		6	3	2	4
		1	1	1	61		2	1	1	80		3	1	3	5		4	1	1	81		5	3	3	5		6	3	2	5
		1	1	1	62		2	1	1	86		3	1	3	6		4	1	2	4		5	3	3	8		6	3	2	6
		1	1	1	65		2	1	1	95		3	1	3	7		4	1	2	5		5	3	3	10		6	3	2	8
		1	1	1	67		2	1	1	96		3	1	3	8		4	1	2	9		5	3	3	12		6	3	2	9
		1	1	1	69		2	1	1	98		3	1	3	9		4	1	2	10		5	3	4	1		6	3	2	10
		1	1	1	73		2	1	1	100		3	1	3	10		4	1	2	13		5	3	99	2		6	3	2	12
		1	1	1	77		2	1	1	103		3	1	3	11		4	1	2	14		5	3	99	3		6	3	2	13
		1	1	1	79		2	1	1	104		3	1	3	12		4	1	2	17		5	3	99	4		6	3	2	17
		1	1	1	82		2	1	1	107		3	1	3	13		4	1	2	19		5	3	99	5		6	3	2	19
		1	1	1	83		2	1	1	110		3	1	3	15		4	1	2	20		5	4	1	2		6	3	2	20
		1	1	1	85		2	1	1	113		3	1	3	16		4	1	2	21		5	4	2	1		6	3	2	25
		1	1	1	86		2	1	1	114		3	1	3	18		4	1	2	22		5	4	2	2		6	3	2	26
		1	1	1	88		2	1	1	116		3	1	3	25		4	1	2	25		5	4	2	3		6	3	3	1
		1	1	1	90		2	1	1	117		3	1	3	26		4	1	2	27		5	4	2	4		6	3	3	2
		1	1	1	91		2	1	1	118		3	1	3	27		4	1	2	38		5	4	2	6		6	3	3	3
		1	1	1	93		2	1	1	125		3	1	3	32		4	1	2	39		5	4	2	7		6	3	3	4
		1	1	1	94		2	1	1	127		3	1	3	33		4	1	2	40		5	4	2	8		6	3	4	2
		1	1	1	95		2	1	1	128		3	1	3	36		4	1	3	1		5	4	2	9		6	3	4	3
		1	1	1	100		2	1	1	129		3	1	3	37		4	1	3	3		5	4	2	10		6	3	4	4
		1	1	1	102		2	1	1	130		3	1	3	39		4	1	3	4		5	4	3	8		6	3	4	5
		1	1	1	103		2	1	1	131		3	1	3	41		4	1	3	6		5	4	4	2		6	3	4	6
		1	1	1	105		2	1	1	132		3	1	3	43		4	1	3	16		5	4	99	1		6	3	4	9
		1	1	1	117		2	1	1	133		3	1	3	45		4	1	3	27		5	4	99	2		6	3	4	10
		1	1	1	125		2	1	1	137		3	1	3	46		4	1	3	34		5	4	99	4		6	3	4	11
		1	1	1	132		2	1	1	141		3	1	3	48		4	1	3	36		5	4	99	5		6	3	4	13
		1	1	1	133		2	1	1	143		3	1	3	56		4	1	3	38		5	4	99	7		6	3	4	14
		1	1	1	138		2	1	1	144		3	1	3	57		4	1	99	1		5	4	99	8		6	3	4	15
		1	1	1	140		2	1	1	146		3	1	3	67		4	1	99	2		5	4	99	9		6	3	4	16
		1	1	1	141		2	1	1	148		3	1	3	68		4	1	99	3		5	4	99	12		6	3	5	1
		1	1	1	145		2	1	1	150		3	1	3	69		4	2	1	1		5	4	99	15		6	3	5	2
		1	1	1	146		2	1	1	151		3	1	3	70		4	2	1	2		5	4	99	16		6	3	5	3
		1	1	1	149		2	1	1	152		3	1	3	71		4	2	1	3		5	4	99	17		6	3	5	4
		1	1	1	153		2	1	2	1		3	1	3	73		4	2	1	6		5	5	1	1		6	3	5	5
		1	1	1	154		2	1	2	2		3	1	3	74		4	2	1	7		5	5	1	2		6	3	5	8
		1	1	1	157		2	1	2	3		3	1	4	1		4	2	1	8		5	5	1	4		6	4	1	1
		1	1	1	158		2	1	2	5		3	1	4	3		4	2	1	9		5	5	1	5		6	4	1	2
		1	1	1	159		2	1	2	8		3	1	4	4		4	2	1	10		5	5	1	6		6	4	1	3
		1	1	1	162		2	1	2	9		3	1	4	11		4	2	1	11		5	5	1	7		6	4	1	4
		1	1	1	163		2	1	2	10		3	1	4	12		4	2	1	12		5	5	1	8		6	5	1	1
		1	1	1	169		2	1	2	11		3	1	4	14		4	2	1	17		5	5	1	9		6	5	1	2
		1	1	1	170		2	1	3	1		3	1	4	16		4	2	1	18		5	5	1	12		6	5	1	3
		1	1	1	184		2	1	3	2		3	1	4	17		4	2	1	19		5	5	1	13		6	5	1	4
		1	1	1	188		2	1	3	3		3	1	4	37		4	2	1	20		5	99	1	2		6	6	1	1
		1	1	1	189		2	1	4	1		3	1	4	41		4	2	1	22		5	99	1	3		6	6	1	2
		1	1	1	193		2	1	4	2		3	1	4	45		4	2	1	24
		1	1	1	195		2	2	1	1		3	1	4	46		4	2	1	30
		1	1	1	197		2	2	1	2		3	1	4	50		4	2	1	32
		1	1	1	200		2	2	1	3		3	1	5	1		4	2	1	33
		1	1	1	202		2	2	1	6		3	1	6	1		4	2	1	36
		1	1	1	205		2	2	1	7		3	1	6	2		4	2	1	40
		1	1	1	206		2	3	1	1		3	1	6	4		4	2	1	41
		1	1	1	211		2	3	1	4		3	1	6	6		4	2	1	42
		1	1	1	213		2	3	1	5		3	1	6	8		4	2	1	45
		1	1	1	215		2	3	1	6		3	1	6	12		4	2	1	46
		1	1	1	218		2	3	1	7		3	1	6	13		4	2	1	47
		1	1	1	219		2	3	1	8		3	1	6	14		4	2	1	49
		1	1	1	225		2	3	1	9		3	1	7	2		4	2	1	51
		1	1	1	233		2	3	1	12		3	1	8	1		4	2	1	52
		1	1	1	236		2	3	1	15		3	1	11	1		4	2	1	55
		1	1	1	244		2	3	1	16		3	1	11	2		4	2	1	60
		1	1	1	250		2	3	1	18		3	1	11	3		4	2	1	61
		1	1	1	251		2	3	1	19		3	1	11	5		4	2	1	66
		1	1	1	252		2	3	1	20		3	1	11	6		4	2	1	69
		1	1	1	255		2	3	1	21		3	1	13	1		4	2	1	75
		1	1	1	261		2	3	1	26		3	1	13	4		4	2	1	79
		1	1	1	262		2	3	1	28		3	1	21	1		4	2	1	84
		1	1	1	264		2	3	1	29		3	1	21	2		4	2	1	92
		1	1	1	267		2	3	1	30		3	1	21	3		4	2	1	94
		1	1	1	268		2	3	1	31		3	1	21	4		4	2	1	96
		1	1	1	269		2	3	1	32		3	1	21	5		4	2	1	100
		1	1	1	270		2	3	1	35		3	1	21	7		4	2	1	104
		1	1	1	271		2	3	1	37		3	1	22	1		4	2	2	1
		1	1	1	272		2	3	1	38		3	1	22	4		4	2	2	2
		1	1	1	274		2	3	1	39		3	1	25	1		4	2	2	3
		1	1	1	275		2	3	1	40		3	1	26	3		4	2	2	4
		1	1	1	276		2	3	1	41		3	1	26	4		4	2	2	5
		1	1	1	282		2	3	1	42		3	1	26	5		4	2	2	6
		1	1	2	3		2	3	1	43		3	1	26	11		4	2	2	7
		1	1	2	4		2	3	1	46		3	1	27	1		4	2	2	9
		1	1	3	4		2	3	1	47		3	1	27	3		4	2	2	10
		1	1	3	6		2	3	1	48		3	1	27	4		4	2	2	15
		1	1	3	8		2	3	1	50		3	1	27	5		4	2	2	17
		1	1	3	9		2	3	1	51		3	1	27	6		4	2	3	1
		1	1	3	10		2	3	1	54		3	1	27	9		4	2	3	3
		1	1	3	13		2	3	1	57		3	1	27	10		4	2	3	4
		1	1	3	15		2	3	1	60		3	1	30	1		4	2	3	5
		1	1	3	21		2	3	1	61		3	1	30	2		4	2	3	6
		1	1	3	37		2	3	1	74		3	1	31	1		4	2	3	7
		1	1	3	38		2	3	1	79		3	2	1	1		4	2	3	8
		1	1	3	41		2	3	1	81		3	2	1	2		4	2	3	9
		1	1	4	1		2	3	1	82		3	2	1	3		4	2	3	11
		1	1	5	2		2	3	1	84		3	2	1	4		4	2	3	12
		1	1	99	1		2	3	1	85		3	2	1	6		4	2	3	13
		1	1	99	5		2	3	1	86		3	2	1	7		4	2	3	14
		1	1	99	8		2	3	1	87		3	2	1	8		4	2	3	15
		1	1	99	10		2	3	1	88		3	2	1	10		4	2	3	16
		1	1	99	16		2	3	1	94		3	2	1	11		4	2	3	17
		1	1	99	18		2	3	1	95		3	2	1	14		4	2	3	18
		1	1	99	25		2	3	1	97		3	2	1	15		4	2	3	19
		1	1	99	28		2	3	1	101		3	2	1	17		4	2	3	20
		1	2	1	1		2	3	1	109		3	2	1	18		4	2	99	18
		1	2	1	2		2	3	1	110		3	2	1	20		4	2	99	19
		1	2	1	3		2	3	1	117		3	2	1	21		4	3	1	1
		1	2	1	4		2	3	1	118		3	2	1	22		4	3	1	2
		1	2	1	5		2	3	1	128		3	2	1	23		4	3	1	3
		1	2	1	8		2	3	1	129		3	2	1	24		4	3	1	4
		1	2	1	9		2	3	1	135		3	2	1	25		4	3	1	5
		1	2	1	10		2	3	1	137		3	2	1	26		4	3	1	7
		1	2	1	11		2	3	1	144		3	2	1	28		4	3	1	12
		1	2	1	12		2	3	1	150		3	2	1	31		4	3	1	15
		1	2	1	13		2	3	1	153		3	2	1	33		4	3	1	17
		1	2	1	16		2	3	1	156		3	2	1	35		4	3	1	18
		1	2	1	18		2	3	1	157		3	2	1	37		4	3	1	19
		1	2	1	19		2	3	1	158		3	2	1	39		4	3	2	1
		1	2	1	21		2	3	1	159		3	2	1	41		4	3	2	2
		1	2	1	22		2	3	1	161		3	2	1	45		4	3	3	2
		1	2	1	24		2	3	1	162		3	2	1	46		4	4	1	1
		1	2	1	27		2	3	1	164		3	2	1	48		4	4	1	4
		1	2	1	28		2	3	1	165		3	2	1	49		4	4	1	5
		1	2	1	31		2	3	1	166		3	2	1	50		4	4	1	8
		1	2	1	36		2	3	1	167		3	2	1	51		4	4	1	11
		1	2	1	38		2	3	1	168		3	2	1	52		4	4	1	13
		1	2	1	39		2	3	1	169		3	2	1	54		4	4	1	14
		1	2	1	41		2	3	1	170		3	2	1	55		4	4	1	15
		1	2	1	46		2	3	2	2		3	2	1	57		4	4	1	16
		1	2	1	47		2	3	2	5		3	2	1	58		4	4	1	17
		1	2	1	50		2	3	2	6		3	2	1	59		4	4	1	19
		1	2	1	51		2	3	2	8		3	2	1	60		4	4	1	20
		1	2	1	59		2	3	2	13		3	2	1	62		4	4	1	21
		1	2	1	65		2	3	3	1		3	2	1	65		4	5	1	3
		1	2	1	66		2	3	3	5		3	2	1	67		4	6	1	1
		1	2	1	68		2	3	3	8		3	2	1	68		4	6	1	2
		1	2	1	70		2	3	3	9		3	2	1	70		4	6	1	12
		1	2	2	2		2	3	3	10		3	2	1	73		4	6	1	13
		1	2	3	1		2	3	3	13		3	2	1	75		4	6	1	14
		1	2	3	3		2	3	3	14		3	2	1	76		4	99	1	1
		1	2	3	4		2	3	3	15		3	2	1	78		4	99	1	2
		1	2	4	1		2	4	1	1		3	2	1	80		4	99	1	3
		1	2	4	2		2	4	1	5		3	2	1	81		4	99	1	4
		1	2	4	4		2	4	1	7		3	2	1	82
		1	2	7	1		2	4	1	10		3	2	1	83
		1	2	7	3		2	4	1	11		3	2	1	84
		1	2	7	4		2	4	1	12		3	2	1	85
		1	2	7	5		2	4	1	13		3	2	1	86
		1	2	7	7		2	4	1	14		3	2	1	89
		1	2	7	8		2	4	1	15		3	2	1	91
		1	2	99	2		2	4	1	16		3	2	1	93
		1	2	99	3		2	4	1	17		3	2	1	94
		1	2	99	5		2	4	1	18		3	2	1	96
		1	2	99	7		2	4	1	19		3	2	1	98
		1	3	1	2		2	4	1	21		3	2	1	99
		1	3	1	6		2	4	1	22		3	2	1	101
		1	3	1	9		2	4	1	25		3	2	1	106
		1	3	1	10		2	4	1	26		3	2	1	108
		1	3	1	12		2	4	1	27		3	2	1	113
		1	3	1	13		2	4	1	34		3	2	1	114
		1	3	1	19		2	4	1	37		3	2	1	122
		1	3	1	20		2	4	1	38		3	2	1	129
		1	3	1	21		2	4	1	40		3	2	1	132
		1	3	1	24		2	4	1	41		3	2	1	133
		1	3	1	25		2	4	1	44		3	2	1	135
		1	3	1	26		2	4	1	45		3	2	1	139
		1	3	1	28		2	4	1	56		3	2	1	141
		1	3	1	32		2	4	1	57		3	2	1	143
		1	3	1	33		2	4	1	58		3	2	1	147
		1	3	1	34		2	4	1	62		3	2	2	1
		1	3	1	38		2	4	1	65		3	2	2	3
		1	3	1	42		2	4	1	68		3	2	2	4
		1	3	1	43		2	4	1	69		3	2	2	5
		1	3	1	44		2	4	1	79		3	2	2	9
		1	3	1	45		2	4	1	80		3	2	2	19
		1	3	1	54		2	4	1	83		3	2	2	20
		1	3	1	56		2	4	1	87		3	2	2	21
		1	3	1	58		2	4	1	88		3	2	2	22
		1	3	1	60		2	4	1	90		3	2	2	23
		1	3	1	70		2	4	1	91		3	2	2	24
		1	3	1	71		2	4	1	92		3	3	1	1
		1	3	1	74		2	4	1	101		3	3	1	2
		1	3	1	76		2	4	1	102		3	3	2	1
		1	3	1	77		2	4	1	109		3	3	2	3
		1	3	3	1		2	4	1	112		3	3	2	6
		1	3	3	2		2	4	1	117		3	3	2	8
		1	3	3	3		2	4	1	119		3	4	11	1
		1	3	3	4		2	4	1	121		3	4	11	2
		1	3	3	5		2	4	1	129		3	4	11	3
		1	3	3	6		2	4	1	131		3	4	11	4
		1	3	3	9		2	4	1	133		3	4	11	5
		1	3	5	1		2	4	1	134		3	4	11	6
		1	3	7	2		2	4	1	135		3	4	11	7
		1	3	7	3		2	4	1	142		3	4	11	9
		1	3	7	4		2	4	1	143		3	4	11	10
		1	3	7	5		2	4	1	144		3	4	11	15
		1	3	99	1		2	4	1	149		3	4	11	18
		1	3	99	2		2	4	1	150		3	4	11	21
		1	3	99	3		2	4	1	155		3	4	11	22
		1	3	99	4		2	4	1	174		3	4	11	23
		1	3	99	5		2	4	1	175		3	4	13	3
		1	3	99	6		2	4	1	182		3	4	13	9
		1	3	99	7		2	4	1	183		3	4	13	19
		1	3	99	10		2	4	1	186		3	4	13	21
		1	3	99	13		2	4	1	198		3	4	14	1
		1	3	99	16		2	4	1	203		3	4	14	2
		1	3	99	20		2	4	1	207		3	4	14	4
		1	3	99	21		2	4	1	210		3	4	14	5
		1	3	99	22		2	4	1	212		3	4	14	9
		1	4	1	1		2	4	1	213		3	4	14	10
		1	4	1	2		2	4	1	214		3	4	14	11
		1	4	1	3		2	4	1	215		3	4	15	1
		1	4	1	4		2	4	1	216		3	4	15	5
		1	4	1	9		2	4	1	217		3	4	16	2
		1	4	1	13		2	4	1	218		3	4	16	4
		1	4	1	14		2	4	1	221		3	4	16	5
		1	4	1	16		2	4	1	222		3	4	16	6
		1	4	1	20		2	4	1	223		3	4	17	1
		1	4	3	1		2	4	1	224		3	4	17	2
		1	4	3	2		2	4	1	225		3	4	17	3
		1	4	3	3		2	4	1	226		3	4	17	4
		1	4	3	4		2	4	1	227		3	4	17	8
		1	4	3	5		2	4	1	228		3	4	17	10
		1	4	3	6		2	4	1	230		3	4	17	11
		1	4	3	10		2	4	1	232		3	4	17	12
		1	4	3	13		2	4	2	1		3	4	17	13
		1	4	3	16		2	4	2	2		3	4	17	15
		1	4	3	19		2	4	2	3		3	4	17	18
		1	4	4	2		2	4	2	4		3	4	17	19
		1	4	7	1		2	4	2	6		3	4	17	20
		1	4	99	1		2	4	2	7		3	4	17	21
		1	4	99	3		2	4	2	8		3	4	17	22
		1	5	1	2		2	4	2	9		3	4	19	1
		1	5	1	3		2	4	2	10		3	4	19	3
		1	5	1	5		2	4	2	11		3	4	19	6
		1	5	1	6		2	4	2	14		3	4	19	9
		1	5	1	7		2	4	2	17		3	4	19	11
		1	5	1	8		2	4	2	18		3	4	19	12
		1	5	1	9		2	4	2	19		3	4	21	1
		1	5	1	10		2	4	2	21		3	4	21	2
		1	5	1	11		2	4	2	22		3	4	21	4
		1	5	1	12		2	4	2	26		3	4	21	5
		1	5	1	15		2	4	2	27		3	4	21	6
		1	5	1	16		2	4	2	28		3	4	21	7
		1	5	1	19		2	4	2	29		3	4	21	9
		1	5	1	20		2	4	2	30		3	4	21	10
		1	5	1	24		2	4	2	31		3	4	21	12
		1	5	1	28		2	4	2	36		3	4	21	19
		1	5	1	29		2	4	2	37		3	4	21	20
		1	5	1	30		2	4	2	38		3	4	21	21
		1	5	1	33		2	4	2	39		3	4	21	22
		1	5	1	34		2	4	2	40		3	4	21	26
		1	5	3	1		2	4	99	1		3	4	21	27
		1	5	3	6		2	4	99	3		3	4	21	32
		1	5	3	7		2	4	99	4		3	4	21	34
		1	5	3	11		2	4	99	6		3	4	21	35
		1	5	5	1		2	4	99	7		3	4	21	36
		1	5	8	1		2	4	99	8		3	4	21	37
		1	5	8	2		2	4	99	9		3	4	21	38
		1	5	99	1		2	5	1	1		3	4	21	39
		1	5	99	2		2	5	1	2		3	4	21	41
		1	5	99	8		2	5	1	3		3	4	21	42
		1	5	99	9		2	5	1	6		3	4	21	43
		1	5	99	11		2	5	1	7		3	4	21	45
		1	5	99	12		2	5	1	8		3	4	21	46
		1	6	1	1		2	5	1	9		3	4	21	47
		1	6	1	2		2	5	1	10		3	4	21	48
		1	6	2	2		2	5	1	15		3	4	21	50
		1	6	2	4		2	5	1	16		3	4	21	53
		1	6	5	3		2	5	1	17		3	4	21	54
		1	6	5	4		2	5	1	18		3	4	21	59
		1	6	5	5		2	5	1	19		3	4	21	61
		1	6	99	1		2	5	1	21		3	4	21	62
		1	6	99	2		2	5	1	22		3	4	21	63
		1	6	99	3		2	5	1	26		3	4	21	64
		1	6	99	5		2	5	1	29		3	4	21	66
		1	7	1	1		2	5	1	30		3	4	21	68
		1	7	1	2		2	5	1	31		3	4	21	69
		1	7	1	3		2	5	1	34		3	4	21	70
		1	7	1	4		2	5	1	43		3	4	21	71
		1	7	1	7		2	5	1	44		3	4	21	72
		1	7	2	1		2	5	1	45		3	4	21	73
		1	7	2	2		2	5	1	46		3	4	21	74
		1	7	2	3		2	5	1	47		3	4	21	75
		1	7	3	3		2	5	1	48		3	4	21	76
		1	7	3	4		2	5	1	49		3	4	21	77
		1	7	7	1		2	5	1	51		3	4	21	78
		1	7	99	1		2	5	1	52		3	4	21	80
		1	7	99	4		2	5	1	54		3	4	21	81
		1	7	99	5		2	5	1	55		3	4	21	82
		1	7	99	6		2	5	1	56		3	4	21	83
		1	7	99	7		2	5	1	57		3	4	21	84
		1	8	1	2		2	5	1	58		3	4	21	86
		1	8	1	4		2	5	1	59		3	4	21	88
		1	8	1	5		2	5	1	60		3	4	21	89
		1	8	1	7		2	5	1	61		3	4	21	91
		1	8	1	8		2	5	1	64		3	4	21	92
		1	8	1	9		2	6	1	1		3	4	21	93
		1	8	1	12		2	6	1	2		3	4	21	94
		1	8	1	14		2	6	1	5		3	4	21	95
		1	8	3	1		2	6	1	7		3	4	21	96
		1	8	3	5		2	6	1	9		3	4	21	97
		1	8	4	6		2	6	1	11		3	4	21	98
		1	8	4	8		2	6	1	13		3	4	21	100
		1	8	4	9		2	6	1	16		3	4	21	101
		1	8	7	1		2	6	1	17		3	4	21	102
		1	8	98	1		2	6	1	18		3	4	22	1
		1	8	99	3		2	6	1	19		3	4	22	2
		1	9	3	1		2	6	1	21		3	4	22	6
		1	10	2	2		2	6	1	22		3	4	22	8
		1	10	3	1		2	6	1	36		3	4	22	10
		1	10	3	2		2	6	1	39		3	4	22	14
		1	10	3	3		2	6	1	40		3	4	22	15
		1	10	99	1		2	6	1	42		3	4	22	16
		1	11	1	1		2	6	1	44		3	4	22	25
		1	11	1	5		2	6	1	45		3	4	22	27
		1	11	1	6		2	6	1	51		3	4	22	28
		1	11	1	7		2	6	1	52		3	4	22	29
		1	11	1	8		2	6	1	57		3	4	22	30
		1	11	1	9		2	6	1	62		3	4	22	31
		1	11	1	10		2	6	1	64		3	4	22	32
		1	11	1	11		2	6	1	66		3	4	22	34
		1	11	1	12		2	6	1	76		3	4	22	36
		1	11	1	13		2	6	1	77		3	4	22	37
		1	11	1	14		2	7	1	1		3	4	22	38
		1	11	1	15		2	7	1	2		3	4	22	39
		1	12	1	2		2	7	1	3		3	4	22	40
		1	12	2	1		2	7	1	4		3	4	22	41
		1	12	5	1		2	7	1	5		3	4	22	42
		1	12	7	2		2	7	1	6		3	4	22	43
		1	12	98	1		2	7	1	11		3	4	22	44
		1	12	98	2		2	7	1	12		3	4	22	45
		1	12	99	6		2	7	1	15		3	4	22	46
		1	13	11	1		2	7	1	16		3	4	22	48
		1	13	11	2		2	7	1	17		3	4	22	49
		1	13	11	3		2	7	1	19		3	4	22	50
		1	13	11	5		2	7	1	20		3	4	22	51
		1	13	11	6		2	7	1	21		3	4	22	52
		1	13	11	8		2	7	1	23		3	4	22	53
		1	13	11	11		2	7	1	24		3	4	23	1
		1	13	11	12		2	7	1	25		3	4	23	3
		1	13	11	15		2	7	1	26		3	4	23	4
		1	13	11	20		2	7	1	29		3	4	23	5
		1	13	11	24		2	7	1	30		3	4	23	15
		1	13	11	27		2	7	1	31		3	4	23	16
		1	13	11	31		2	7	1	32		3	4	23	18
		1	13	11	32		2	7	1	33		3	4	23	19
		1	13	11	33		2	7	1	35		3	4	23	20
		1	13	11	34		2	7	1	36		3	4	23	21
		1	13	11	39		2	7	1	37		3	4	23	22
		1	13	11	40		2	7	1	38		3	4	23	23
		1	13	11	42		2	7	1	39		3	4	23	24
		1	13	11	44		2	7	1	40		3	4	23	25
		1	13	11	50		2	7	1	45		3	4	23	29
		1	13	12	3		2	7	1	48		3	4	23	32
		1	13	12	4		2	7	1	50		3	4	23	34
		1	13	12	5		2	7	1	51		3	4	23	35
		1	13	12	6		2	7	1	52		3	4	23	36
		1	13	12	7		2	7	1	53		3	4	23	38
		1	13	99	1		2	7	1	55		3	4	23	39
		1	14	11	1		2	7	1	56		3	4	23	40
		1	14	11	2		2	7	1	58		3	4	23	41
		1	14	11	4		2	7	1	59		3	4	23	42
		1	14	11	8		2	7	1	60		3	4	23	43
		1	14	11	9		2	7	1	63		3	4	23	44
		1	14	11	11		2	7	1	67		3	4	23	45
		1	14	11	13		2	7	1	68		3	4	23	46
		1	14	11	16		2	7	1	69		3	4	23	47
		1	14	11	17		2	7	1	71		3	4	23	48
		1	14	11	18		2	7	1	72		3	4	24	3
		1	14	11	19		2	7	1	73		3	4	24	7
		1	14	11	20		2	7	1	74		3	4	24	11
		1	14	11	21		2	7	1	76		3	4	24	12
		1	14	11	23		2	7	1	78		3	4	24	13
		1	14	12	3		2	7	1	82		3	4	24	14
		1	14	12	7		2	7	1	87		3	4	24	15
		1	14	12	10		2	7	1	89		3	4	24	16
		1	14	12	11		2	7	1	90		3	4	24	17
		1	14	12	12		2	7	1	95		3	4	24	18
		1	14	12	13		2	7	1	99		3	4	24	19
		1	14	12	17		2	7	1	100		3	4	24	20
		1	14	12	18		2	7	1	103		3	4	24	21
		1	14	13	1		2	7	1	105		3	4	24	22
		1	14	13	2		2	7	1	107		3	4	24	23
		1	14	13	7		2	7	1	108		3	4	24	24
		1	14	13	8		2	7	1	112		3	4	24	25
		1	14	13	11		2	7	1	113		3	4	24	26
		1	14	13	12		2	7	1	115		3	4	24	27
		1	14	13	13		2	7	1	116		3	4	24	28
		1	14	13	16		2	7	1	117		3	4	24	29
		1	14	13	17		2	7	1	119		3	4	24	31
		1	14	13	20		2	7	1	123		3	4	24	32
		1	14	13	21		2	7	1	125		3	4	24	34
		1	14	13	22		2	7	1	126		3	4	24	35
		1	14	13	25		2	7	1	127		3	4	24	36
		1	14	13	30		2	7	1	129		3	4	24	37
		1	14	13	39		2	7	1	130		3	4	24	38
		1	14	13	41		2	7	1	137		3	4	24	39
		1	14	13	48		2	7	1	138		3	4	24	40
		1	14	13	49		2	7	1	144		3	4	24	42
		1	14	13	50		2	7	1	145		3	4	24	44
		1	14	13	59		2	7	1	146		3	4	24	46
		1	14	13	67		2	7	1	147		3	4	24	48
		1	14	13	68		2	7	1	148		3	4	24	52
		1	14	13	70		2	7	1	149		3	4	24	53
		1	14	13	71		2	7	1	150		3	4	24	55
		1	14	13	72		2	7	1	151		3	4	24	56
		1	14	13	76		2	7	1	153		3	4	24	57
		1	14	13	77		2	7	1	154		3	4	24	59
		1	14	13	78		2	7	1	156		3	4	24	61
		1	14	13	79		2	7	2	1		3	4	24	64
		1	14	13	80		2	7	2	2		3	4	24	65
		1	14	13	81		2	7	2	3		3	4	24	66
		1	14	13	82		2	7	2	4		3	4	24	67
		1	14	13	83		2	7	2	7		3	4	24	68
		1	14	13	87		2	7	2	8		3	4	24	69
		1	14	13	88		2	7	2	11		3	4	24	70
		1	14	14	1		2	7	3	1		3	4	24	71
		1	14	14	3		2	7	3	2		3	4	24	72
		1	14	14	5		2	7	3	3		3	4	24	74
		1	14	15	1		2	7	3	5		3	4	24	75
		1	14	15	3		2	7	3	9		3	4	24	76
		1	14	15	4		2	7	4	1		3	4	24	77
		1	14	15	5		2	7	4	2		3	4	24	78
		1	14	15	6		2	7	4	3		3	4	24	79
		1	14	15	7		2	7	4	6		3	4	24	80
		1	14	16	1		2	7	4	7		3	4	24	81
		1	14	16	2		2	7	4	8		3	4	24	82
		1	14	16	4		2	7	4	9		3	4	24	83
		1	14	17	1		2	7	4	10		3	4	24	84
		1	14	17	3		2	7	4	13		3	4	24	85
		1	14	17	4		2	7	4	14		3	4	24	86
		1	14	18	1		2	7	4	16		3	4	25	1
		1	14	18	2		2	7	4	21		3	5	1	1
		1	14	19	1		2	7	6	1		3	5	1	2
		1	14	19	2		2	7	6	2		3	5	1	4
		1	14	19	3		2	7	6	3		3	5	1	5
		1	14	20	1		2	7	6	5		3	5	1	6
		1	14	21	3		2	7	7	1		3	5	1	10
		1	14	99	1		2	7	7	2		3	5	1	11
		1	14	99	3		2	7	7	3		3	5	1	12
		1	14	99	7		2	7	7	4		3	5	1	14
		1	14	99	9		2	7	7	5		3	5	1	15
		1	14	99	10		2	7	7	6		3	5	1	16
		1	14	99	22		2	7	7	7		3	5	1	18
		1	14	99	28		2	7	7	8		3	5	1	19
		1	14	99	30		2	7	7	9		3	5	1	23
		1	14	99	33		2	7	7	12		3	5	1	24
		1	14	99	36		2	7	7	13		3	5	1	25
		1	15	1	1		2	7	7	14		3	5	1	26
		1	15	1	2		2	7	7	15		3	5	1	28
		1	16	1	1		2	7	7	18		3	5	1	32
		1	16	1	3		2	7	7	19		3	5	1	38
		1	16	1	5		2	7	7	22		3	5	1	41
		1	16	1	7		2	7	7	23		3	5	1	46
		1	16	1	8		2	7	7	24		3	5	1	49
		1	16	3	1		2	7	7	25		3	5	1	52
		1	17	1	2		2	7	7	27		3	5	1	54
		1	17	1	3		2	7	7	30		3	5	1	59
		1	17	1	4		2	7	7	31		3	5	1	77
		1	17	3	2		2	7	7	33		3	5	1	78
		1	17	4	1		2	7	7	38		3	5	1	81
		1	17	4	2		2	7	7	39		3	5	1	82
		1	17	4	3		2	7	7	41		3	5	1	83
		1	17	99	1		2	7	7	42		3	5	1	87
		1	18	1	1		2	7	7	43		3	5	1	88
		1	18	1	2		2	7	7	46		3	5	1	89
		1	18	1	3		2	7	7	47		3	5	1	90
		1	18	6	1		2	7	7	48		3	5	2	2
		1	20	1	1		2	7	7	49		3	5	2	3
		1	20	4	1		2	7	7	50		3	5	2	5
		1	20	98	1		2	7	7	53		3	5	2	6
		1	21	3	1		2	7	7	56		3	5	2	7
		1	21	3	3		2	7	7	58		3	5	2	9
		1	21	4	2		2	7	7	59		3	5	2	12
		1	21	4	3		2	7	7	60		3	5	2	15
		1	21	4	4		2	7	7	61		3	5	3	1
		1	97	1	1		2	7	7	62		3	5	3	3
		1	97	1	2		2	7	8	1		3	5	3	4
		1	97	1	4		2	7	8	2		3	5	3	6
		1	97	1	9		2	7	8	5		3	5	3	7
		1	97	1	10		2	7	8	6		3	5	3	8
		1	97	1	11		2	7	8	7		3	5	3	11
							2	7	8	8		3	5	3	15
							2	7	8	11		3	5	3	18
							2	7	8	12		3	5	3	19
							2	7	8	13		3	5	3	22
							2	7	8	15		3	5	4	1
							2	7	8	20		3	5	4	2
							2	7	8	23		3	5	4	3
							2	7	8	24		3	5	4	4
							2	7	8	25		3	5	4	5
							2	7	9	1		3	5	4	6
							2	7	9	2		3	5	4	9
							2	7	9	3		3	5	4	10
							2	7	9	4		3	5	4	12
							2	8	1	1		3	5	4	13
							2	8	1	2		3	5	4	16
							2	8	1	6		3	5	4	19
							2	8	1	7		3	5	4	23
							2	8	2	1		3	5	4	25
							2	8	2	2		3	5	4	26
							2	8	2	4		3	5	4	27
							2	8	2	5		3	5	4	29
							2	8	2	8		3	5	4	30
							2	8	2	11		3	5	5	1
							2	8	2	17		3	5	5	7
							2	8	2	20		3	5	5	8
							2	8	2	21		3	5	99	3
							2	8	2	23		3	5	99	4
							2	8	2	29		3	5	99	6
							2	8	2	30		3	5	99	7
							2	8	3	5		3	6	1	1
							2	8	3	6		3	6	1	3
							2	8	3	8		3	6	1	5
							2	8	3	9		3	6	1	6
							2	8	3	10		3	6	1	7
							2	8	3	12		3	6	1	9
							2	8	3	16		3	6	1	10
							2	8	4	1		3	6	1	11
							2	9	1	1		3	6	1	12
												3	6	1	13
												3	6	1	15
												3	6	1	17
												3	6	1	19
												3	6	1	23
												3	6	1	26
												3	6	1	27
												3	6	1	28
												3	6	1	29
												3	6	1	31
												3	6	1	40
												3	6	1	41
												3	6	1	42
												3	6	1	43
												3	6	1	45
												3	6	3	1
												3	6	3	2
												3	6	3	3
												3	6	3	4
												3	6	3	5
												3	6	3	6
												3	6	3	7
												3	6	3	8
												3	6	3	9
												3	6	3	10
												3	6	3	12
												3	6	3	14
												3	6	3	15
												3	6	3	16
												3	6	3	17
												3	6	3	19
												3	6	3	24
												3	6	3	25
												3	6	3	27
												3	6	3	28
												3	6	3	29
												3	6	3	30
												3	6	3	31
												3	6	3	32
												3	6	3	33
												3	6	3	36
												3	6	3	38
												3	6	3	40
												3	6	3	41
												3	6	4	3
												3	6	4	6
												3	6	5	5
												3	7	1	2
												3	7	1	3
												3	8	1	2
												3	8	1	3
												3	8	1	5
												3	8	1	8
												3	8	1	9
												3	8	1	10
												3	10	1	1
												3	13	1	1

## Sheet: three-EC-digits
Percentage of enzyme types			0.428571				0.128079				0.236453				0.0738916				0.0837438				0.0492611			1
Number of enzyme types			87				26				48				15				17				10			203
EC class		oxidoreductases				hydrolases				lyases				lyases				isomerases				ligases				all
		1	1	1		2	1	1		3	1	1		4	1	1		5	1	1		6	1	1
		1	1	2		2	1	2		3	1	2		4	1	2		5	1	2		6	2	1
		1	1	3		2	1	3		3	1	3		4	1	3		5	1	3		6	3	1
		1	1	4		2	1	4		3	1	4		4	1	99		5	1	99		6	3	2
		1	1	5		2	2	1		3	1	5		4	2	1		5	2	1		6	3	3
		1	1	99		2	3	1		3	1	6		4	2	2		5	3	1		6	3	4
		1	2	1		2	3	2		3	1	7		4	2	3		5	3	2		6	3	5
		1	2	2		2	3	3		3	1	8		4	2	99		5	3	3		6	4	1
		1	2	3		2	4	1		3	1	11		4	3	1		5	3	4		6	5	1
		1	2	4		2	4	2		3	1	13		4	3	2		5	3	99		6	6	1
		1	2	7		2	4	99		3	1	21		4	3	3		5	4	1
		1	2	99		2	5	1		3	1	22		4	4	1		5	4	2
		1	3	1		2	6	1		3	1	25		4	5	1		5	4	3
		1	3	3		2	7	1		3	1	26		4	6	1		5	4	4
		1	3	5		2	7	2		3	1	27		4	99	1		5	4	99
		1	3	7		2	7	3		3	1	30						5	5	1
		1	3	99		2	7	4		3	1	31						5	99	1
		1	4	1		2	7	6		3	2	1
		1	4	3		2	7	7		3	2	2
		1	4	4		2	7	8		3	3	1
		1	4	7		2	7	9		3	3	2
		1	4	99		2	8	1		3	4	11
		1	5	1		2	8	2		3	4	13
		1	5	3		2	8	3		3	4	14
		1	5	5		2	8	4		3	4	15
		1	5	8		2	9	1		3	4	16
		1	5	99						3	4	17
		1	6	1						3	4	19
		1	6	2						3	4	21
		1	6	4						3	4	22
		1	6	5						3	4	23
		1	6	8						3	4	24
		1	6	99						3	4	25
		1	7	1						3	4	99
		1	7	2						3	5	1
		1	7	3						3	5	2
		1	7	7						3	5	3
		1	7	99						3	5	4
		1	8	1						3	5	5
		1	8	2						3	5	99
		1	8	3						3	6	1
		1	8	4						3	6	3
		1	8	7						3	6	4
		1	8	98						3	6	5
		1	8	99						3	7	1
		1	9	3						3	8	1
		1	10	2						3	10	1
		1	10	3						3	13	1
		1	10	99
		1	11	1
		1	12	1
		1	12	2
		1	12	5
		1	12	7
		1	12	98
		1	12	99
		1	13	11
		1	13	12
		1	13	99
		1	14	1
		1	14	11
		1	14	12
		1	14	13
		1	14	14
		1	14	15
		1	14	16
		1	14	17
		1	14	18
		1	14	19
		1	14	20
		1	14	21
		1	14	99
		1	15	1
		1	16	1
		1	16	3
		1	17	1
		1	17	3
		1	17	4
		1	17	99
		1	18	1
		1	18	6
		1	20	1
		1	20	4
		1	20	98
		1	21	3
		1	21	4
		1	97	1
